# Supplementary material for: Association of the endothelial protein C receptor (PROCR) rs867186-G allele with protection from severe malaria
Source: Malar J. 2014 Mar 17;13:105. doi: 10.1186/1475-2875-13-105 (PMC4004250; doi:10.1186/1475-2875-13-105)
Supplement: Additional file 3 — Genotype frequencies of rs867186 in cerebral, non-cerebral severe, and mild malaria patients. [file 1475-2875-13-105-S3.zip]

Archive with 1 entries (1 files):
- 1194056960118859_add3.xlsm
