# Supplementary material for: Association of the endothelial protein C receptor (PROCR) rs867186-G allele with protection from severe malaria
Source: Malar J. 2014 Mar 17;13:105. doi: 10.1186/1475-2875-13-105 (PMC4004250; doi:10.1186/1475-2875-13-105)
Supplement: Additional file 3 — Genotype frequencies of rs867186 in cerebral, non-cerebral severe, and mild malaria patients. [file 1475-2875-13-105-S3.zip › 1194056960118859_add3.xlsm]

## Sheet: Additional file 3
	Additional file 3. Genotype frequencies of rs867186 in cerebral, non-cerebral severe, and mild malaria patients.
	Genotype	Cerebral malaria	P-value	OR		Non-cerebral	P-value	OR		Mild malaria
				(95% CI)		severe malaria		(95% CI)
		n (frequency)				n (frequency)				n (frequency)
	GG	3 (0.028)	0.59	0.63		2 (0.009)	0.014	0.19		16 (0.044)
	GA	29 (0.269)		(0.18-2.19)		65 (0.279)		(0.04-0.83)		88 (0.240)
	AA	76 (0.704)				166 (0.712)				262 (0.716)
	The genotype frequencies in cerebral malaria or non-cerebral severe malaria were compared with those in mild malaria.
	The P-value was calculated by Fisher's exact test based on 2×2 table assuming recessive model (GG vs GA+AA).
